# Supplementary material for: A Silver Yarn-Incorporated Song Brocade Fabric with Enhanced Electromagnetic Shielding
Source: Materials (Basel). 2021 Jul 6;14(14):3779. doi: 10.3390/ma14143779 (PMC8307523; doi:10.3390/ma14143779)
Supplement: Supplementary file 1 [file materials-14-03779-s001.zip]

Archive with 1 entries (1 files):
- materials-1264669-supplementary.pptx
